# Supplementary material for: Prevalence, knowledge and attitudes towards using sports supplements among young athletes
Source: J Int Soc Sports Nutr. 2019 Jul 4;16:27. doi: 10.1186/s12970-019-0294-7 (PMC6611041; doi:10.1186/s12970-019-0294-7)
Supplement: Supplementary file 1 — The survey. (XLSX 28 kb) [file 12970_2019_294_MOESM1_ESM.xlsx]

## Sheet: Sheet1
	This survey is completely anonymous and serves only for academic purpose									Supplement 2- Name:
	to evaluate the level of athletes knowledge on sports supplements									a.) Timing? Before / During / After training
										b.) How much? (dose/ how many grams or pills a day)
	1. What is your age?									c.) Reason for taking the supplement?
	15-16 ☐	17-18 ☐							Medical need/ deficiency ☐ Due to an inadequate diet ☐ Support immune system ☐
	2. What is your gender?									To provide energy ☐ Increase strength/power ☐ To aid recovery ☐
	Male ☐	Female ☐								Because everyone else does ☐ Because I am told to ☐					to increase the endurance ☐
	3. Country?			4. Weight		Height				Supplement 3- Name:
	5. Do you do sports? yes ☐, i am training_______ no☐									a.) Timing? Before / During / After training
	6. How important do you think good nutrition is to sport performance?									b.) How much? (dose/ how many grams or pills a day)
	Very important ☐		Important ☐ Of litle importance ☐ Unimportant ☐							c.) Reason for taking the supplement?
									Medical need/ deficiency ☐ Due to an inadequate diet ☐ Support immune system ☐
	7. Do you currently take sports supplements?					Yes ☐ No ☐				To provide energy ☐ Increase strength/power ☐ To aid recovery ☐
										Because everyone else does ☐ Because I am told to ☐					to increase the endurance ☐
	8. What is the main reason of using sports supplements?									Supplement 4- Name:
	Improve my health ☐ Prevent injury ☐ Recovery ☐									a.) Timing? Before / During / After training
	Physical appearance ☐ Performance ☐									b.) How much? (dose/ how many grams or pills a day)
										c.) Reason for taking the supplement?
	9. Where do you usually buy your sports supplements?								Medical need/ deficiency ☐ Due to an inadequate diet ☐ Support immune system ☐
	Retail store or pharmacy ☐ Athletic trainer or physician ☐ Online store ☐									To provide energy ☐ Increase strength/power ☐ To aid recovery ☐
	Nutritionist or dietician ☐ Other ☐									Because everyone else does ☐ Because I am told to ☐					to increase the endurance ☐
	10. From whom do you get information about sports supplements?									14. How do you decide how much of a supplement to take? (Please only check 1 box)
	Coach ☐ Nutritionist or dietician ☐ Online ☐ Magazine ☐									I calculate it based on my body weight ☐
	Physician ☐ Academic journals ☐									I am told/ given it by the sports nutritionist/ dietitian ☐
										I follow the instructions on the label/ manufacturers website ☐
	11. Which sports supplements do you use? (name them)									Unsure ☐	N/A – I don’t use supplements ☐
										15. How do you decide whether a supplement is safe to use? (Please check all that apply)
										It’s says on the label ☐		I ask a sports nutritionist/ dietitian/ medical professional ☐
	12. If you don’t use supplements, why not? (Please check all that apply)									I ask my coach/ teammates ☐			I check the manufacturer’s website ☐
	I do not need them ☐		They are unhealthy ☐		They are too expensive ☐					I do my own research using the internet, books, journals etc ☐
	My sport does not allow them ☐			I don’t know enough about them ☐						No supplement is safe ☐			N/A (I don't use supplements) ☐
	I am concerned about a positive drugs test ☐				Taking supplements is like cheating ☐
										16. Do you think there is a health risk associated with taking sports supplements?
	13. Name 4 sports supplement that you use the most and answer the following:									Yes, all supplements carry a health risk ☐				Some supplements have health risks ☐
												No, no supplements carry a health risk ☐
	Supplement 1- Name:
	a.) Timing? Before / During / After training									17. Do you have access to information on anti-doping?					Yes ☐ No ☐
	b.) How much? (dose/ how many grams or pills a day)									18. Do you have access to a sports nutritionist/ dietitian through your sport/ team?
	c.) Reason for taking the supplement?												Yes ☐ No ☐
										19. Have you ever attended a workshop/ presentation on nutritional supplements
	To provide energy ☐ Increase strength/power ☐ To aid recovery ☐									and/or antidoping?			Yes ☐ No ☐
Medical need/ deficiency ☐ Due to an inadequate diet ☐ Support immune system ☐	Because everyone else does ☐ Because I am told to ☐					to increase the endurance ☐				20. Would you be willing to use prohibited substances to enhance your sport performance if
										you knew that you are not going to be tested by WADA?
													Yes ☐ No ☐
